# Supplementary material for: Genetic Determinants of Interindividual Differences in Provitamin A Carotenoid Concentrations in Human Adipose Tissue
Source: Mol Nutr Food Res. 2026 Jul 27;70(14):e70557. doi: 10.1002/mnfr.70557 (PMC13402975; doi:10.1002/mnfr.70557)
Supplement: Supplementary file 2 — Supporting File 2: mnfr70557‐sup‐0002‐TableS4.xlsx. [file MNFR-70-e70557-s002.xlsx]

## Sheet: Legend
Supplemental Table S4. SNPs significantly associated with adipose tissue provitamin A carotenoid concentrations following univariate analysis
aAlternate allele frequencies were retrieved from dbSNP (https://www.ncbi.nlm.nih.gov/snp/) using the Allele Frequency Aggregator (ALFA) dataset (pooled allele frequency data from dbSNP and the dbGaP) in the European population (17.10.2023). Coding status: intron, missense, synonymous variant, upstream or untranslated region (UTR). The 3′ UTR is a regulatory DNA region situated at the 3′ end of a…
bSNPs are ranked by increasing p-values.
cFor SNPs under the dominant model, participants homozygous for the lesser frequent allele were grouped with heterozygous participants and were compared with participants homozygous for the more frequent allele.
dUnstandardized regression coefficients represent the mean change in adipose tissue proVA concentration (nmol/g protein) for each additional copy of the minor allele under the additive model and in the presence of the minor allele under the dominant model.
eVariant Effect Prediction Score was estimated using RegulomeDB for intron, upstream, UTR or intergenic SNPs and Polyphen-2 for exonic variants (accessed on 17.10.2023).

## Sheet: 4A - Beta-carotene
Supplemental Table S4A. SNPs significantly associated with adipose tissue beta-carotene concentrations following univariate analysis
SNP	Gene	Alleles	Alternate allele frequencya	Gene Region	CAROTENOID (p value)b			Variant Effect Prediction Scoree
					beta carotene
					Additive Modelc	Dominant Modelc	Unstandardized regression coefficientd
rs4694627	CXCL8	C>T	0.39	Intergenic	0.0002247		-222.9	0.60906
rs1152002	PPARG	C>T	0.48	Intron	0.001929		204	0.55436
rs7618046	PPARG	T>C	0.54	Intergenic	0.002061		180.1	0.50489
rs2711305	PRKCE	T>G	0.48	Intron	0.00592		169.1	0.50448
rs6030116	PTPRT	G>A	0.69	Intron	0.009895		173.4	0.18412
rs709158	PPARG	A>G	0.35	Intron	0.01		164	0.55436
rs4812595	PTPRT	A>G	0.44	Intron	0.01658		-179.4	0.18412
rs1151996	PPARG	C>A	0.62	Intron	0.017		160.8	0.44417
rs1003576	PTPRT	T>C	0.57	Intron	0.02014		177.7	0.18412
rs1152006	PPARG	C>T	0.66	Intergenic	0.02113		149	1
rs6564864	BCO1	G>T	0.47	Intron	0.02168		-153	0.55436
rs10503670	LPL	A>G	0.48	Intergenic	0.02266		145.2	0.60906
rs6564851	BCO1	T>G	0.49	Intergenic	0.02574		150.9	0.55436
rs512535	APOB	T>C	0.52	2KB Upstream Variant	0.02612		-156.9	0.55436
rs730806	PTPRT	G>A	0.36	Intergenic	0.02767		-154.3	0.18412
rs1501002	IRS1	C>T	0.57	Intergenic	0.03031		135.8	0.58955
rs2278356	ABCG5	A>C	0.33	Intron	0.0305		-145.8	0.55436
rs4684104	PPARG	A>G	0.57	Intergenic	0.03114		144.2	0.60906
rs941796	PTPRT	G>A	0.4	Intergenic	0.035		145.3	0.55
rs571468	APOB	A>C	0.49	Intergenic	0.03618		148.8	0.55436
rs2425464	PTPRT	G>A	0.6	Intergenic	0.038		-132.1	0.60906
rs409359	SOD2	C>T	0.52	Intergenic	0.04133		143.9	0.18412
rs12472172	PRKCE	C>T	0.48	Intron	0.04149		-120.6	0.88523
rs2725201	ABCG2	T>G	0.47	Intergenic	0.04155		-133.8	0.14889
rs6072494	PTPRT	G>A	0.56	Intergenic	0.04207		141	0.18412
rs7607360	PRKCE	A>G	0.33	Intron	0.04302		-145.8	0.60906
rs8023369	LIPC	T>G	0.38	Intergenic	0.04704		130.7	0.58955
rs567384	MGLL	C>T	0.88	Intron		0.0004942	191.3	0.55324
rs2414558	LIPC	C>T	0.33	Intergenic		0.001363	144.7	0.60906
rs4812537	PTPRT	T>C	0.35	Intergenic		0.001626	144.5	0.55436
rs6564863	BCO1	T>C	0.66	Intron		0.002203	-139.4	0.938
rs709157	PPARG	G>A	0.31	Intron		0.002368	138.2	0.55436
rs7558381	IRS1	T>C	0.64	Intergenic		0.002372	142.9	0.60906
rs3738383	CAPN2	G>A	0.78	Synonymous Variant		0.002954	-137.2	0.55
rs13076933	PPARG	T>G	0.26	2KB Upstream Variant		0.002972	135.4	0.58955
rs3859840	ISX	C>T	0.53	Intergenic		0.00302	159.9	0.75407
rs1152004	PPARG	A>G	0.21	Intergenic		0.003902	134.9	0.37667
rs2915748	PNLIP	T>C	0.92	Missense Variant		0.004488	202.8	benign(0.013)
rs2414555	LIPC	A>G	0.26	Intergenic		0.005174	-129	0.829
rs7640916	MGLL	T>C	0.49	Intergenic		0.005453	146	0.18412
rs34945352	CXCL8	T>G	0.38	Intergenic		0.006704	-125.5	0.55436
rs1153947	CAPN2	A>G	0.08	Intron		0.007322	127.6	0.72
rs4820135	ISX	C>T	0.21	Intergenic		0.007507	131.3	0.18412
rs17036788	PPARG	T>C	0.17	Intergenic		0.007534	125.8	0.55436
rs8060294	PKD1L2	A>G	0.28	Stop Gained		0.008765	120.8	benign(0)
rs6130069	PTPRT	C>T	0.09	Intron		0.008873	174.1	0.18412
rs17746916	TCF7L2	C>T	0.07	Intergenic		0.009439	153.9	0.18412
rs217385	NPC1L1	G>T	0.44	Intergenic		0.01023	129.1	0.66703
rs11152240	MC4R	T>C	0.09	Intergenic		0.01079	169.9	0.18412
rs4810329	PTPRT	T>C	0.31	Intergenic		0.01089	118.4	0.25317
rs1463162	PRKCE	G>A	0.76	Intron		0.01121	117.5	0.69
rs1247683	CXCL8	C>T	0.97	Intergenic		0.01309	179.2	0.55436
rs2842994	SOD2	G>A	0.16	Intergenic		0.01435	117.4	0.55436
rs3124016	ABCA1	A>G	0.74	Intergenic		0.01512	114.2	0.18412
rs1444939	LIPC	A>G	0.35	Intergenic		0.01642	-111.4	0.70497
rs4149279	ABCA1	G>A	0.66	Intron		0.01675	111.8	0.82679
rs3118405	RPE65	T>G	0.16	Intergenic		0.0168	118.4	0.51392
rs2207888	PTPRT	A>G	0.29	Intron		0.01697	111.6	0.58955
rs11261288	CAPN8	T>G	0.16	Intergenic		0.01708	136.1	0.70497
rs1122817	IRS1	T>C	0.3	Intergenic		0.01746	110.6	0.22271
rs4682144	GRAMD1C	A>G	0.32	Intron		0.01795	-110.4	0.51392
rs6855668	CXCL8	C>T	0.3	Intergenic		0.018	112.4	0.55
rs2915775	PNLIP	T>C	0.83	Intron		0.01805	125.9	0.55436
rs10991509	ABCA1	A>G	0.28	Intergenic		0.01813	-113.5	0.51392
rs12998321	APOB	T>C	0.12	Intergenic		0.0183	119.3	0.39752
rs5750007	ISX	T>C	0.6	Intergenic		0.01835	119.3	0.60906
rs6102531	PTPRT	C>A	0.26	Intergenic		0.01855	109.4	0.55436
rs8044334	PKD1L2-BCO1	T>G	0.33	Intron		0.019	-109.3	0.55
rs10162642	LIPC	G>A	0.21	Intergenic		0.02022	-108.7	0.60906
rs7247980	GRAMD1A	C>T	0.29	Intergenic		0.02183	119	0.80132
rs9967057	MC4R	G>A	0.61	Intergenic		0.02191	-106.8	0.23618
rs5755039	ISX	G>A	0.11	Intergenic		0.02193	120.9	0.60906
rs1873233	ISX	T>C	0.2	Intergenic		0.022	131.1	0.18412
rs5749854	ISX	A>G	0.15	Intergenic		0.02211	126.1	0.18412
rs2223541	PTPRT	T>C	0.17	Intron		0.02224	-130.8	0.60906
rs7104849	FADS2_S3	G>A	0.89	Intergenic		0.02237	115.8	0.60906
rs7236588	MC4R	T>C	0.61	Intergenic		0.023	115.3	0.65
rs5755468	ISX	C>T	0.64	Intergenic		0.02353	109.1	0.18412
rs4810330	PTPRT	G>A	0.44	Intergenic		0.02403	112.2	0.55436
rs435066	RPE65	T>C	0.17	Intergenic		0.02464	-109.9	0.23417
rs7821631	LPL	T>C	0.81	Intergenic		0.02505	119.7	0.60906
rs6806708	PPARG	G>T	0.27	Intergenic		0.02517	104.4	0.55436
rs6072525	PTPRT	C>T	0.2	Intergenic		0.02525	109.4	0.18412
rs6030593	PTPRT	T>G	0.38	Intron		0.02527	109.4	0.13454
rs9288615	IRS1	A>G	0.28	Intergenic		0.02535	-104.5	0.37667
rs312951	APOB	C>A	0.35	Intergenic		0.02681	-104	0.55436
rs6029852	PTPRT	A>G	0.52	Intergenic		0.0271	-104.5	0.13454
rs2222890	IRS1	C>T	0.49	Intergenic		0.02754	107.9	0.60906
rs10889769	RPE65	A>G	0.15	Intergenic		0.02861	125.6	0.18412
rs217421	NPC1L1	A>G	0.24	Intron		0.02875	102.3	0.22271
rs1153950	CAPN2	G>A	0.17	Intron		0.02884	147.3	0.55436
rs11197742	PNLIP	A>G	0.1	Intergenic		0.029	-103.4	0.61
rs5755046	ISX	T>C	0.29	Intergenic		0.03019	101.3	0
rs10787678	PNLIP	C>T	0.83	Intergenic		0.03026	104.7	0.51392
rs16940021	LIPC	G>A	0.43	Intergenic		0.03048	106	0.46462
rs5994853	ISX	A>G	0.2	Intergenic		0.03075	-100.9	0.13454
rs10193766	PRKCE	G>A	0.39	Intergenic		0.0313	-102.9	0.60906
rs1532677	ABCA1	T>G	0.61	Intergenic		0.03173	-101.7	0.60906
rs13056337	ISX	C>T	0.18	Intergenic		0.032	105	0.79
rs7604243	INSIG2	G>A	0.26	Intergenic		0.03309	99.86	0.60906
rs2285024	PRKCE	C>T	0.31	Intergenic		0.03376	-100.6	0.60906
rs9809905	PPARG	T>G	0.4	Intergenic		0.03497	103.5	0.55436
rs130575	ISX	A>G	0.14	Intergenic		0.035	109.6	0.51392
rs6093792	PTPRT	A>C	0.18	Intergenic		0.0355	-107.1	0.60906
rs1846861	IRS1	A>C	0.44	Intergenic		0.03597	104.7	0.1131
rs9872031	PPARG	G>A	0.42	Intergenic		0.03642	99.22	0.70823
rs838900	SCARB1	T>C	0.08	Intron		0.03851	114.7	0.13454
rs11659670	MC4R	T>C	0.09	Intergenic		0.03908	139.4	0.18412
rs17067137	MC4R	C>T	0.18	Intergenic		0.04004	100.9	0.42619
rs9619398	ISX	A>G	0.35	Intergenic		0.04008	96.82	0.13454
rs10189339	PRKCE	G>A	0.68	Intron		0.0403	-96.08	0.51392
rs9621869	ISX	C>T	0.28	Intergenic		0.04228	95.4	0.60906
rs9619407	ISX	A>G	0.28	Intergenic		0.043	95.68	0.24
rs6730045	IRS1	G>A	0.36	Intergenic		0.04305	102.8	0.60906
rs7657356	CXCL8	C>T	0.06	Intergenic		0.0433	147.8	0.55436
rs4774308	LIPC	T>C	0.37	Intergenic		0.04365	-94.6	0.55436
rs1561166	ABCA1	T>C	0.09	Intergenic		0.04369	147.5	0.22271
rs12713956	APOB	A>G	0.1	Intron		0.04431	-94.67	0.55436
rs731399	PRKCE	C>A	0.04	Intergenic		0.04496	-146.7	0.2475
rs2077737	LIPC	T>C	0.3	Intergenic		0.046	-95.64	0.13
rs916326	PTPRT	A>G	0.32	Intron		0.04647	94.67	0.18412
rs6691566	CAPN8	G>T	0.16	Intergenic		0.04664	101.6	0.01689
rs13018599	IRS1	T>G	0.63	Intergenic		0.04723	101.4	0.13454
rs786507	GRAMD1A	T>C	0.35	Intergenic		0.04869	93.15	0.66703
rs135159	ISX	T>C	0.22	Intergenic		0.04898	93.65	0.13454
rs885181	PRKCE	A>G	0.32	Intergenic		0.04917	-92.56	0
rs4401880	LPL	C>T	0.87	Intergenic		0.04999	-94.1	0.005
aAlternate allele frequencies were retrieved from dbSNP (https://www.ncbi.nlm.nih.gov/snp/) using the Allele Frequency Aggregator (ALFA) dataset (pooled allele frequency data from dbSNP and the dbGaP) in the European population (17.10.2023). Coding status: intron, missense, synonymous variant, upstream or untranslated region (UTR). The 3′ UTR is a regulatory DNA region situated at the 3′ end of a…
bSNPs are ranked by increasing p-values.
cFor SNPs under the dominant model, participants homozygous for the lesser frequent allele were grouped with heterozygous participants and were compared with participants homozygous for the more frequent allele.
dUnstandardized regression coefficients represent the mean change in adipose tissue proVA concentration (nmol/g protein) for each additional copy of the minor allele under the additive model and in the presence of the minor allele under the dominant model.
eVariant Effect Prediction Score was estimated using RegulomeDB for intron, upstream, UTR or intergenic SNPs and Polyphen-2 for exonic variants (accessed on 17.10.2023).

## Sheet: 4B - Alpha-carotene
Supplemental Table S4B. SNPs significantly associated with adipose tissue alpha-carotene concentrations following univariate analysis
SNP	Gene	Alleles	Alternate allele frequencya	Gene Region	CAROTENOID (p value)b			Variant Effect Prediction Scoree
					alpha carotene
					Additive Modelc	Dominant Modelc	Unstandardized regression coefficientd
rs4694627	CXCL8	C>T	0.39	Intergenic	0.0001213		-70.59	0.60906
rs7618046	PPARG	T>C	0.54	Intergenic	0.001806		55.76	0.50489
rs709158	PPARG	A>G	0.35	Intron	0.003		57.94	0.55436
rs1152002	PPARG	C>T	0.48	Intron	0.003468		59.26	0.55436
rs4812595	PTPRT	A>G	0.44	Intron	0.004656		57.58	0.18412
rs1151996	PPARG	C>A	0.62	Intron	0.005		-64	0.44417
rs6102531	PTPRT	C>A	0.26	Intergenic	0.006283		55.95	0.55436
rs2711305	PRKCE	T>G	0.48	Intron	0.0088		49.48	0.50448
rs6564851	BCO1	T>G	0.49	Intergenic	0.01158		51.85	0.55436
rs1152006	PPARG	C>T	0.66	Intergenic	0.01311		48.84	1
rs941796	PTPRT	G>A	0.4	Intergenic	0.015		50.85	0.55
rs6030116	PTPRT	G>A	0.69	Intron	0.0157		49.95	0.18412
rs1003576	PTPRT	T>C	0.57	Intron	0.01585		56.32	0.18412
rs10503670	LPL	A>G	0.48	Intergenic	0.01893		45.67	0.60906
rs12472172	PRKCE	C>T	0.48	Intron	0.0264		-40.02	0.88523
rs6420424	PKD1L2	G>A	0.47	Missense Variant	0.02672		45.09	benign(0.095)
rs512535	APOB	T>C	0.52	2KB Upstream Variant	0.02694		-47.79	0.55436
rs2278356	ABCG5	A>C	0.33	Intron	0.0272		-45.52	0.55436
rs6564864	BCO1	G>T	0.47	Intron	0.02754		-45.07	0.55436
rs5755468	ISX	C>T	0.64	Intergenic	0.02798		-48.27	0.18412
rs12953429	MC4R	A>G	0.51	Intergenic	0.0406		44.59	0.51392
rs2725201	ABCG2	T>G	0.47	Intergenic	0.04099		-41.06	0.14889
rs4940946	MC4R	C>T	0.37	Intergenic	0.04109		39.29	0.60906
rs782444	MGLL	T>C	0.55	3 Prime UTR Variant	0.04385		-44.48	0.55436
rs2223246	PTPRT	G>A	0.36	Intergenic	0.04406		40.93	0.60906
rs4684104	PPARG	A>G	0.57	Intergenic	0.04521		41.16	0.60906
rs3768760	PRKCE	C>T	0.6	Intron	0.04733		39.13	0.13454
rs2414558	LIPC	C>T	0.33	Intergenic		0.0006463	46.8	0.60906
rs13076933	PPARG	T>G	0.26	2KB Upstream Variant		0.00109	45.07	0.58955
rs709157	PPARG	G>A	0.31	Intron		0.001467	44.04	0.55436
rs4812537	PTPRT	T>C	0.35	Intergenic		0.001832	43.82	0.55436
rs3738383	CAPN2	G>A	0.78	Synonymous Variant		0.001956	-43.57	0.55
rs8060294	PKD1L2	A>G	0.28	Stop Gained		0.00234	42.34	benign(0)
rs1153947	CAPN2	A>G	0.08	Intron		0.0025	43.53	0.72
rs7558381	IRS1	T>C	0.64	Intergenic		0.003008	42.81	0.60906
rs7640916	MGLL	T>C	0.49	Intergenic		0.003199	47.15	0.18412
rs1152004	PPARG	A>G	0.21	Intergenic		0.003204	42.07	0.37667
rs6564863	BCO1	T>C	0.66	Intron		0.003223	-41.22	0.938
rs2414555	LIPC	A>G	0.26	Intergenic		0.003945	-40.6	0.829
rs567384	MGLL	C>T	0.88	Intron		0.004659	48.74	0.55324
rs17036788	PPARG	T>C	0.17	Intergenic		0.004758	40.47	0.55436
rs1153950	CAPN2	G>A	0.17	Intron		0.006179	-39.01	0.55436
rs8044334	PKD1L2-BCO1	T>G	0.33	Intron		0.006304	-38.5	0.55
rs3859840	ISX	C>T	0.53	Intergenic		0.006942	44.97	0.75407
rs4810329	PTPRT	T>C	0.31	Intergenic		0.007139	38.14	0.25317
rs34945352	CXCL8	T>G	0.38	Intergenic		0.008652	-37.3	0.55436
rs11152240	MC4R	T>C	0.09	Intergenic		0.01024	52.37	0.18412
rs17746916	TCF7L2	C>T	0.07	Intergenic		0.01139	46.01	0.18412
rs6030593	PTPRT	T>G	0.38	Intron		0.01147	37.53	0.13454
rs7247980	GRAMD1A	C>T	0.29	Intergenic		0.01157	-35.75	0.80132
rs11999215	ABCA1	A>G	0.07	Intergenic		0.01162	45.89	0.60906
rs1463162	PRKCE	G>A	0.76	Intron		0.01247	35.48	0.69
rs17049804	INSIG2	C>T	0.13	Intergenic		0.01272	47.8	0.13454
rs1122817	IRS1	T>C	0.3	Intergenic		0.01326	35.19	0.22271
rs5749854	ISX	A>G	0.15	Intergenic		0.01347	41.46	0.18412
rs4810330	PTPRT	G>A	0.44	Intergenic		0.0136	37.33	0.55436
rs10991509	ABCA1	A>G	0.28	Intergenic		0.01378	-36.12	0.51392
rs2222890	IRS1	C>T	0.49	Intergenic		0.01452	36.38	0.60906
rs4149279	ABCA1	G>A	0.66	Intron		0.01487	34.8	0.82679
rs10889769	RPE65	A>G	0.15	Intergenic		0.01616	41.99	0.18412
rs130575	ISX	A>G	0.14	Intergenic		0.01635	38.02	0.51392
rs1444939	LIPC	A>G	0.35	Intergenic		0.01694	-33.94	0.70497
rs17067137	MC4R	C>T	0.18	Intergenic		0.01807	35.27	0.42619
rs8023369	LIPC	T>G	0.38	Intergenic		0.01854	-35.14	0.58955
rs9619398	ISX	A>G	0.35	Intergenic		0.01925	33.53	0.13454
rs2223541	PTPRT	T>C	0.17	Intron		0.01943	-40.88	0.60906
rs786507	GRAMD1A	T>C	0.35	Intergenic		0.01978	33.4	0.66703
rs6806708	PPARG	G>T	0.27	Intergenic		0.02124	32.82	0.55436
rs10193766	PRKCE	G>A	0.39	Intergenic		0.02125	-33.56	0.60906
rs3124016	ABCA1	A>G	0.74	Intergenic		0.02163	33.16	0.18412
rs2207888	PTPRT	A>G	0.29	Intron		0.0219	32.88	0.58955
rs1222153	CAPN2	G>A	0.21	Intron		0.02196	-33.38	0.55436
rs7861505	ABCA1	C>T	0.05	Intergenic		0.022	47.09	0.56761
rs2915748	PNLIP	T>C	0.92	Missense Variant		0.02299	50.56	benign(0.013)
rs7022410	ABCA1	A>G	0.04	Intergenic		0.02315	43.85	0.09
rs6093792	PTPRT	A>C	0.18	Intergenic		0.02355	-35.15	0.60906
rs12998321	APOB	T>C	0.12	Intergenic		0.02402	35.04	0.39752
rs9967057	MC4R	G>A	0.61	Intergenic		0.02464	36.32	0.23618
rs5750007	ISX	T>C	0.6	Intergenic		0.02491	34.84	0.60906
rs6855668	CXCL8	C>T	0.3	Intergenic		0.026	-31.92	0.55
rs7236588	MC4R	T>C	0.61	Intergenic		0.026	34.51	0.65
rs7262535	PTPRT	C>T	0.07	Intron		0.02678	36.24	0.86655
rs2915775	PNLIP	T>C	0.83	Intron		0.02683	36.23	0.55436
rs6072525	PTPRT	C>T	0.2	Intergenic		0.02692	33.15	0.18412
rs9621869	ISX	C>T	0.28	Intergenic		0.02777	31.51	0.60906
rs10189339	PRKCE	G>A	0.68	Intron		0.02853	-31.3	0.51392
rs885181	PRKCE	A>G	0.32	Intergenic		0.02893	-31.29	0
rs13056337	ISX	C>T	0.18	Intergenic		0.02939	32.66	0.79
rs9619407	ISX	A>G	0.28	Intergenic		0.02972	31.28	0.24
rs4820135	ISX	C>T	0.21	Intergenic		0.02975	33.15	0.18412
rs9809905	PPARG	T>G	0.4	Intergenic		0.02976	32.59	0.55436
rs13405039	PRKCE	A>G	0.13	Intron		0.03043	35.46	0.60906
rs916326	PTPRT	A>G	0.32	Intron		0.03082	31.3	0.18412
rs3118405	RPE65	T>G	0.16	Intergenic		0.03114	32.89	0.51392
rs6029852	PTPRT	A>G	0.52	Intergenic		0.03236	-31.03	0.13454
rs17838804	INSIG2	A>G	0.1	Intergenic		0.033	44.01	0.61
rs5755046	ISX	T>C	0.29	Intergenic		0.03338	30.46	0
rs135159	ISX	T>C	0.22	Intergenic		0.03429	30.71	0.13454
rs5749872	ISX	G>A	0.83	Intergenic		0.03441	34.7	0.13454
rs7821631	LPL	T>C	0.81	Intergenic		0.03497	34.6	0.60906
rs312951	APOB	C>A	0.35	Intergenic		0.03567	-30.29	0.55436
rs4682144	GRAMD1C	A>G	0.32	Intron		0.03609	30.7	0.51392
rs1532677	ABCA1	T>G	0.61	Intergenic		0.03613	-30.42	0.60906
rs642200	PRKCE	A>C	0.26	Intron		0.03694	31.36	0.60906
rs2206455	PTPRT	T>C	0.31	Intron		0.037	30.06	0.13
rs2413241	ISX	T>C	0.74	Intergenic		0.03737	30.03	0.13454
rs10162642	LIPC	G>A	0.21	Intergenic		0.03763	-29.99	0.60906
rs2285024	PRKCE	C>T	0.31	Intergenic		0.03805	-30.13	0.60906
rs2842994	SOD2	G>A	0.16	Intergenic		0.03849	30.68	0.55436
rs7604243	INSIG2	G>A	0.26	Intergenic		0.03997	29.52	0.60906
rs9288615	IRS1	A>G	0.28	Intergenic		0.04024	-29.49	0.37667
rs7104849	FADS2_S3	G>A	0.89	Intergenic		0.04101	31.91	0.60906
rs7652615	MGLL	G>T	0.84	Intron		0.04145	-31.84	0.55436
rs6072494	PTPRT	G>A	0.56	Intergenic		0.04174	-32.56	0.18412
rs556650	PRKCE	T>C	0.8	Intron		0.04184	-30.63	0.60906
rs2290642	GRAMD1A	T>C	0.09	Synonymous Variant		0.04232	-39.45	0.55
rs568780	LIPC	T>C	0.71	Intron		0.04267	-30.51	0.89
rs731399	PRKCE	C>A	0.04	Intergenic		0.04402	-45.09	0.2475
rs5755039	ISX	G>A	0.11	Intergenic		0.04415	35.51	0.60906
rs6130069	PTPRT	C>T	0.09	Intron		0.04478	41.57	0.18412
rs2867026	PTPRT	G>A	0.17	Intron		0.04483	32.1	0.18412
rs522919	MC4R	T>G	0.34	Intergenic		0.04557	28.78	0.51392
rs130503	ISX	A>G	0.58	Intergenic		0.0458	31.97	0.1625
rs11196152	TCF7L2	T>C	0.51	Intergenic		0.04611	31.92	0.55436
rs7269908	PTPRT	A>G	0.28	Intron		0.04633	28.62	0.18
rs13024806	PRKCE	A>C	0.16	Intron		0.0466	-30.49	0.55324
rs1663253	LIPC	C>T	0.67	Intergenic		0.04685	29.53	0.13454
rs9872031	PPARG	G>A	0.42	Intergenic		0.04692	28.92	0.70823
rs6030372	PTPRT	G>A	0.14	Intron		0.04949	-40.73	0.13454
rs7848232	ABCA1	G>A	0.04	Intergenic		0.04952	-44.02	0.51392
rs2231164	ABCG2	C>T	0.87	Intron		0.04993	-29.15	0.51392
aAlternate allele frequencies were retrieved from dbSNP (https://www.ncbi.nlm.nih.gov/snp/) using the Allele Frequency Aggregator (ALFA) dataset (pooled allele frequency data from dbSNP and the dbGaP) in the European population (17.10.2023). Coding status: intron, missense, synonymous variant, upstream or untranslated region (UTR). The 3′ UTR is a regulatory DNA region situated at the 3′ end of a…
bSNPs are ranked by increasing p-values.
cFor SNPs under the dominant model, participants homozygous for the lesser frequent allele were grouped with heterozygous participants and were compared with participants homozygous for the more frequent allele.
dUnstandardized regression coefficients represent the mean change in adipose tissue proVA concentration (nmol/g protein) for each additional copy of the minor allele under the additive model and in the presence of the minor allele under the dominant model.
eVariant Effect Prediction Score was estimated using RegulomeDB for intron, upstream, UTR or intergenic SNPs and Polyphen-2 for exonic variants (accessed on 17.10.2023).

## Sheet: 4C-Beta-cryptoxanthin
Supplemental Table S4C. SNPs significantly associated with adipose tissue beta-cryptoxanthin concentrations following univariate analysis
SNP	Gene	Alleles	Alternate allele frequencya	Gene Region	CAROTENOID (p value)b			Variant Effect Prediction Scoree
					beta cryptoxanthin
					Additive Modelc	Dominant Modelc	Unstandardized regression coefficientd
rs1546886	PTPRT	G>A	0.43	Intergenic	0.001011		128.1	0.58955
rs11261272	CAPN8	T>C	0.37	Intergenic	0.001621		-123.6	0.55324
rs1151996	PPARG	C>A	0.62	Intron	0.00167		119	0.44417
rs7618046	PPARG	T>C	0.54	Intergenic	0.00486		95.99	0.50489
rs709150	PPARG	C>G	0.39	Intron	0.00707		95.78	0.55436
rs12472172	PRKCE	C>T	0.48	Intron	0.007712		-89.45	0.88523
rs9967057	MC4R	G>A	0.61	Intergenic	0.008884		-107.7	0.23618
rs2921193	PPARG	G>A	0.47	Intron	0.01		89.85	0.58955
rs12993373	PRKCE	T>C	0.51	Intergenic	0.01384		92.08	0.18412
rs2278775	PRKCE	G>A	0.49	Intron	0.01571		-102.6	0.74115
rs1151998	PPARG	A>G	0.47	Intron	0.016		-84.52	0.55
rs12953429	MC4R	A>G	0.51	Intergenic	0.01635		97.72	0.51392
rs2425464	PTPRT	G>A	0.6	Intergenic	0.01657		-87.52	0.60906
rs4684104	PPARG	A>G	0.57	Intergenic	0.01734		91.37	0.60906
rs6030116	PTPRT	G>A	0.69	Intron	0.01841		92.12	0.18412
rs2205810	ISX	A>G	0.68	Intergenic	0.01923		92.93	0.22271
rs6030119	PTPRT	C>A	0.75	Intron	0.02199		86.56	0.23618
rs2072913	PTPRT	A>G	0.37	Intron	0.02844		81.15	0.13454
rs730806	PTPRT	G>A	0.36	Intergenic	0.031		-87.41	0.18412
rs10961	CAPN2	G>A	0.41	3 Prime UTR Variant	0.03469		-93.81	0.55436
rs1065155	PTPRT	T>C	0.76	Intron	0.03744		81.56	0.13454
rs3768760	PRKCE	C>T	0.6	Intron	0.0392		76.62	0.13454
rs6030462	PTPRT	G>A	0.38	Intron	0.04001		79.38	0.60906
rs9456431	SOD2	G>A	0.36	Intergenic	0.04397		81.72	0.55436
rs4277044	TCF7L2	G>A	0.35	Intron	0.04574		80.02	0.58955
rs13036289	PTPRT	T>C	0.33	Intron	0.04675		72.35	0.18412
rs1152004	PPARG	A>G	0.21	Intergenic		0.000568	91.09	0.37667
rs3890324	PTPRT	C>A	0.17	Intron		0.0007855	91.37	0.18412
rs1152001	PPARG	G>A	0.79	Intron		0.001611	-84.32	0.60906
rs7558381	IRS1	T>C	0.64	Intergenic		0.001924	84.04	0.60906
rs7271939	PTPRT	G>T	0.09	Intergenic		0.002374	108.1	0.60906
rs5749872	ISX	G>A	0.83	Intergenic		0.003	89.51	0.13454
rs709157	PPARG	G>A	0.31	Intron		0.003	77.33	0.55436
rs11152240	MC4R	T>C	0.09	Intergenic		0.00429	108.9	0.18412
rs4694627	CXCL8	C>T	0.39	Intergenic		0.004711	76.44	0.60906
rs2740486	ABCA1	T>G	0.47	Intron		0.004836	85.43	0.13454
rs4564774	INSIG2	T>C	0.07	Intergenic		0.004846	107.6	0.18412
rs3124016	ABCA1	A>G	0.74	Intergenic		0.004889	75.47	0.18412
rs11196218	TCF7L2	G>A	0.28	Intron		0.00526	-73.92	0.60906
rs2413241	ISX	T>C	0.74	Intergenic		0.005899	73.5	0.13454
rs4812537	PTPRT	T>C	0.35	Intergenic		0.007242	72.32	0.55436
rs2120825	PPARG	T>G	0.1	Intron		0.007387	-81.59	0.66703
rs6030323	PTPRT	T>C	0.51	Intron		0.007423	79.32	0.54907
rs6072525	PTPRT	C>T	0.2	Intergenic		0.007703	74.34	0.18412
rs6093673	PTPRT	G>A	0.11	Intron		0.008	90.59	0.59
rs6130069	PTPRT	C>T	0.09	Intron		0.008098	101.7	0.18412
rs7754295	SOD2	C>T	0.06	Intergenic		0.008316	95.11	0.55436
rs4743764	ABCA1	T>C	0.42	Intron		0.0084	-73.59	0.15146
rs4552280	ISX	A>G	0.74	Intergenic		0.00848	70.08	0.51392
rs5749854	ISX	A>G	0.15	Intergenic		0.008577	82.81	0.18412
rs17036788	PPARG	T>C	0.17	Intergenic		0.00875	71.39	0.55436
rs2867557	PTPRT	A>G	0.07	Intron		0.008954	100.5	0.18412
rs206163	PTPRT	A>G	0.73	Intron		0.009263	71.72	0.88219
rs4812562	PTPRT	G>A	0.32	Intergenic		0.009707	69.1	0.13
rs7022410	ABCA1	A>G	0.04	Intergenic		0.009769	93.29	0.09
rs1463162	PRKCE	G>A	0.76	Intron		0.009876	68.96	0.69
rs5755468	ISX	C>T	0.64	Intergenic		0.01043	70.68	0.18412
rs1339326	SOD2	A>C	0.87	Intergenic		0.01051	92.45	0.22271
rs6989064	LPL	C>T	0.56	Intergenic		0.0111	77.68	0.60906
rs4149275	ABCA1	A>G	0.18	Intron		0.01117	73.74	0.13454
rs13405039	PRKCE	A>G	0.13	Intron		0.01118	77.62	0.60906
rs13076933	PPARG	T>G	0.26	2KB Upstream Variant		0.01119	67.74	0.58955
rs6016647	PTPRT	A>G	0.11	Intergenic		0.01155	71.97	0.58955
rs1444939	LIPC	A>G	0.35	Intergenic		0.0118	-67.28	0.70497
rs4610115	PTPRT	G>A	0.27	Intron		0.01194	-67.18	0.0275
rs2223541	PTPRT	T>C	0.17	Intron		0.01218	-82.33	0.60906
rs11057841	SCARB1	C>T	0.16	Intron		0.01233	66.9	0.94
rs7236588	MC4R	T>C	0.61	Intergenic		0.01239	72.77	0.65
rs739066	ISX	C>T	0.78	Intergenic		0.01271	66.77	0.55
rs16986907	PTPRT	G>A	0.12	Intron		0.01281	78.76	0.18412
rs7575840	APOB	G>T	0.32	Intergenic		0.01325	-66.26	0.55436
rs608318	MGLL	G>T	0.86	Intron		0.01358	-71.88	0.66703
rs2817114	ELOVL5	T>G	0.11	Intergenic		0.01413	75.26	0.13454
rs8023369	LIPC	T>G	0.38	Intergenic		0.01427	-68.81	0.58955
rs6102897	PTPRT	A>G	0.13	Intron		0.01432	77.59	1
rs1561166	ABCA1	T>C	0.09	Intergenic		0.01466	101.9	0.22271
rs7652615	MGLL	G>T	0.84	Intron		0.01555	-70.56	0.55436
rs11697001	PTPRT	G>A	0.09	Intron		0.016	82.91	0.18
rs1010377	PTPRT	T>C	0.71	Intron		0.01671	-65.03	0.60906
rs2711293	PRKCE	T>G	0.73	Intron		0.01677	-64.14	0.9
rs130575	ISX	A>G	0.14	Intergenic		0.017	71.44	0.51392
rs4682144	GRAMD1C	A>G	0.32	Intron		0.01958	64.11	0.51392
rs1885831	PTPRT	A>G	0.16	Intron		0.01959	71.83	0.18412
rs4952775	PRKCE	C>T	0.36	Intron		0.02011	62.87	0.60906
rs2915775	PNLIP	T>C	0.83	Intron		0.0202	71.5	0.55436
rs3859840	ISX	C>T	0.53	Intergenic		0.02024	73.83	0.75407
rs2816376	ELOVL5	T>C	0.28	Intergenic		0.02118	61.96	0.55324
rs2842994	SOD2	G>A	0.16	Intergenic		0.02121	64.07	0.55436
rs6030372	PTPRT	G>A	0.14	Intron		0.02123	-89.36	0.13454
rs2414555	LIPC	A>G	0.26	Intergenic		0.02268	-61.71	0.829
rs130461	ISX	T>C	0.86	Intergenic		0.0228	78.69	0.18412
rs786507	GRAMD1A	T>C	0.35	Intergenic		0.0228	61.66	0.66703
rs2664587	PTPRT	G>A	0.4	Intron		0.02335	63.11	0
rs3738383	CAPN2	G>A	0.78	Synonymous Variant		0.02395	-61.59	0.55
rs17067137	MC4R	C>T	0.18	Intergenic		0.02435	63.58	0.42619
rs1122817	IRS1	T>C	0.3	Intergenic		0.02455	60.67	0.22271
rs11152222	MC4R	T>G	0.21	Intergenic		0.02467	60.89	0.31452
rs2207885	PTPRT	C>T	0.16	Intron		0.02612	60.73	0.66703
rs9621869	ISX	C>T	0.28	Intergenic		0.02641	59.96	0.60906
rs3211881	CD36	A>G	0.07	Intron		0.02656	66.61	0.41199
rs6564863	BCO1	T>C	0.66	Intron		0.02667	-59.86	0.938
rs10889769	RPE65	A>G	0.15	Intergenic		0.02781	72.89	0.18412
rs4917644	TCF7L2	C>T	0.16	Intron		0.02869	-59.79	0.60906
rs3856806	PPARG	C>T	0.12	Synonymous Variant		0.029	-67.44	0.65
rs5755436	ISX	C>T	0.07	Intergenic		0.02926	72.26	0.18412
rs10186364	INSIG2	A>G	0.84	Intergenic		0.02971	65.37	0.55436
rs2577447	SLC27A6	A>G	0.31	Intergenic		0.03059	-58.74	0.51392
rs7185427	PKD1L2	C>T	0.82	Intron		0.03099	66.71	0.66703
rs9619407	ISX	A>G	0.28	Intergenic		0.031	58.55	0.24
rs2207888	PTPRT	A>G	0.29	Intron		0.03153	58.43	0.58955
rs3904998	ABCA1	T>C	0.21	Intron		0.03251	59.03	0.13454
rs1467408	ELOVL5	G>A	0.36	Intergenic		0.03263	-58.08	0.13454
rs7262535	PTPRT	C>T	0.07	Intron		0.03275	66.06	0.86655
rs6691566	CAPN8	G>T	0.16	Intergenic		0.03396	62.36	0.01689
rs7573503	INSIG2	T>C	0.05	Intergenic		0.03409	89.28	0.22271
rs6742737	PRKCE	G>A	0.38	Intron		0.03494	57	0.13454
rs28581	ISX	T>C	0.83	Intergenic		0.03536	-63.38	0.9865
rs12629751	PPARG	C>T	0.09	Intron		0.03562	88.57	0.51392
rs6737960	IRS1	A>C	0.18	Intergenic		0.03629	-60.38	0.60906
rs7604243	INSIG2	G>A	0.26	Intergenic		0.0368	56.58	0.60906
rs1873233	ISX	T>C	0.2	Intergenic		0.0373	62.76	0.18412
rs7082458	TCF7L2	A>G	0.16	Intron		0.03752	60.01	0.58955
rs7894421	TCF7L2	T>C	0.14	Intron		0.03857	-59.7	0.51348
rs733977	PTPRT	T>C	0.03	Intron		0.03874	87.2	0.13454
rs435066	RPE65	T>C	0.17	Intergenic		0.03954	-58.42	0.23417
rs1533476	PRKCE	T>C	0.59	Intron		0.0396	-62.06	0.705
rs5755467	ISX	T>C	0.74	Intergenic		0.03979	-55.64	0.23589
rs642200	PRKCE	A>C	0.26	Intron		0.03999	58.3	0.60906
rs11898209	PRKCE	A>G	0.15	Intron		0.04008	59.27	0.13454
rs885181	PRKCE	A>G	0.32	Intergenic		0.04122	-55.38	0
rs916326	PTPRT	A>G	0.32	Intron		0.04187	55.83	0.18412
rs1375055	PRKCE	G>A	0.76	Intron		0.042	55.79	0.18412
rs1157644	ISX	G>A	0.67	Intergenic		0.04213	55.76	0.22271
rs5755120	ISX	A>C	0.87	Intergenic		0.04227	61.29	0.18412
rs7601785	PRKCE	G>A	0.17	Intron		0.04236	59.83	0.60906
rs921183	PRKCE	A>C	0.15	Intron		0.04264	59.75	0.55436
rs17186765	BCO1	C>T	0.12	Intergenic		0.04272	-64.94	0.55436
rs2713545	IRS1	T>G	0.48	Intergenic		0.04301	59.65	0.84
rs761011	PTPRT	G>A	0.09	Intron		0.04317	79.01	0.1708
rs2937359	ABCA1	T>C	0.56	Intergenic		0.04352	58.33	0.13454
rs4149297	ABCA1	A>G	0.1	Intron		0.04374	-62.58	0.82852
rs10189339	PRKCE	G>A	0.68	Intron		0.04424	-54.51	0.51392
rs11152208	MC4R	T>C	0.13	Intergenic		0.04424	62.44	0.18412
rs6742517	PRKCE	A>G	0.37	Intergenic		0.04441	59.28	0.18412
rs10177490	INSIG2	T>C	0.46	Intergenic		0.04499	59.13	0.84573
rs567384	MGLL	C>T	0.88	Intron		0.04545	66.61	0.55324
rs2493164	ELOVL5	G>T	0.19	Intergenic		0.04583	-54.12	0.22086
rs1153947	CAPN2	A>G	0.08	Intron		0.04643	55.82	0.72
rs12196615	ELOVL5	T>C	0.18	Intergenic		0.04699	-56.48	0.86517
rs1316328	IRS1	A>G	0.12	Intergenic		0.04744	77.53	0.60906
rs11196192	TCF7L2	T>G	0.07	Intron		0.04831	76.99	0.60906
rs6778770	MGLL	A>G	0.24	Intron		0.04847	53.51	0.50689
rs737821	ISX	C>T	0.73	Intergenic		0.0487	-53.46	0.60906
rs4881	MGLL	T>C	0.09	Synonymous Variant		0.04884	65.65	0.55
aAlternate allele frequencies were retrieved from dbSNP (https://www.ncbi.nlm.nih.gov/snp/) using the Allele Frequency Aggregator (ALFA) dataset (pooled allele frequency data from dbSNP and the dbGaP) in the European population (17.10.2023). Coding status: intron, missense, synonymous variant, upstream or untranslated region (UTR). The 3′ UTR is a regulatory DNA region situated at the 3′ end of a…
bSNPs are ranked by increasing p-values.
cFor SNPs under the dominant model, participants homozygous for the lesser frequent allele were grouped with heterozygous participants and were compared with participants homozygous for the more frequent allele.
dUnstandardized regression coefficients represent the mean change in adipose tissue proVA concentration (nmol/g protein) for each additional copy of the minor allele under the additive model and in the presence of the minor allele under the dominant model.
eVariant Effect Prediction Score was estimated using RegulomeDB for intron, upstream, UTR or intergenic SNPs and Polyphen-2 for exonic variants (accessed on 17.10.2023).

## Sheet: 4D-Common SNPs
Supplemental Table S4D. SNPs significantly associated with all the three adipose tissue provitamin A carotenoid concentrations (beta-carotene, alpha-carotene and beta-cryptoxanthin) following univariate analysis
SNP	Gene	Alleles	Alternate allele frequencya	Gene Region	CAR	p-value		Unstandardized regression coefficientd	Variant Effect Prediction Scoree
						Dominant Model	Additive model
rs10189339	PRKCE	G>A	0.68	Intron	ACAR	0.02853		-31.3	0.51392
					BCAR	0.0403		-96.08
					BCRY	0.04424		-54.51
rs10189339	PRKCE	G>A	0.68	Intron	ACAR	0.02853		-31.3	0.51392
					BCAR	0.0403		-96.08
					BCRY	0.04424		-54.51
rs11152240	MC4R	T>C	0.09	Intergenic	BCRY	0.00429		108.9	0.18412
		T>C	0.09	Intergenic	ACAR	0.01024		52.37	0.18412
		T>C	0.09	Intergenic	BCAR	0.01079		169.9	0.18412
rs1122817	IRS1	T>C	0.3	Intergenic	ACAR	0.01326		35.19	0.22271
		T>C	0.3	Intergenic	BCAR	0.01746		110.6	0.22271
		T>C	0.3	Intergenic	BCRY	0.02455		60.67	0.22271
rs1152004	PPARG	A>G	0.21	Intergenic	BCRY	0.000568		91.09	0.37667
		A>G	0.21	Intergenic	ACAR	0.003204		42.07	0.37667
		A>G	0.21	Intergenic	BCAR	0.003902		134.9	0.37667
rs1153947	CAPN2	A>G	0.08	Intron	ACAR	0.0025		43.53	0.72
		A>G	0.08	Intron	BCAR	0.007322		127.6	0.72
		A>G	0.08	Intron	BCRY	0.04643		55.82	0.72
rs130575	ISX	A>G	0.14	Intergenic	ACAR	0.01635		38.02	0.51392
		A>G	0.14	Intergenic	BCRY	0.017		71.44	0.51392
		A>G	0.14	Intergenic	BCAR	0.035		109.6	0.51392
rs13076933	PPARG	T>G	0.26	2KB Upstream Variant	ACAR	0.00109		45.07	0.58955
		T>G	0.26	2KB Upstream Variant	BCAR	0.002972		135.4	0.58955
		T>G	0.26	2KB Upstream Variant	BCRY	0.01119		67.74	0.58955
rs1444939	LIPC	A>G	0.35	Intergenic	BCRY	0.0118		-67.28	0.70497
		A>G	0.35	Intergenic	BCAR	0.01642		-111.4	0.70497
		A>G	0.35	Intergenic	ACAR	0.01694		-33.94	0.70497
rs1463162	PRKCE	G>A	0.76	Intron	BCRY	0.009876		68.96	0.69
	PRKCE	G>A	0.76	Intron	BCAR	0.01121		117.5	0.69
	PRKCE	G>A	0.76	Intron	ACAR	0.01247		35.48	0.69
rs1533476	PRKCE	T>C	0.59	Intron	BCRY	0.0396		-62.06	0.705
	ABCA1	T>C	0.09	Intergenic	BCRY	0.01466		101.9	0.22271
	ABCA1	T>C	0.09	Intergenic	BCAR	0.04369		147.5	0.22271
rs17036788	PPARG	T>C	0.17	Intergenic	ACAR	0.004758		40.47	0.55436
	PPARG	T>C	0.17	Intergenic	BCAR	0.007534		125.8	0.55436
	PPARG	T>C	0.17	Intergenic	BCRY	0.00875		71.39	0.55436
rs17067137	MC4R	C>T	0.18	Intergenic	ACAR	0.01807		35.27	0.42619
	MC4R	C>T	0.18	Intergenic	BCRY	0.02435		63.58	0.42619
	MC4R	C>T	0.18	Intergenic	BCAR	0.04004		100.9	0.42619
rs2207888	PTPRT	A>G	0.29	Intron	BCAR	0.01697		111.6	0.58955
	PTPRT	A>G	0.29	Intron	ACAR	0.0219		32.88	0.58955
	PTPRT	A>G	0.29	Intron	BCRY	0.03153		58.43	0.58955
rs2223541	PTPRT	T>C	0.17	Intron	BCRY	0.01218		-82.33	0.60906
	PTPRT	T>C	0.17	Intron	ACAR	0.01943		-40.88	0.60906
	PTPRT	T>C	0.17	Intron	BCAR	0.02224		-130.8	0.60906
rs2414555	LIPC	A>G	0.26	Intergenic	ACAR	0.003945		-40.6	0.829
	LIPC	A>G	0.26	Intergenic	BCAR	0.005174		-129	0.829
	LIPC	A>G	0.26	Intergenic	BCRY	0.02268		-61.71	0.829
rs2842994	SOD2	G>A	0.16	Intergenic	BCAR	0.01435		117.4	0.55436
	SOD2	G>A	0.16	Intergenic	BCRY	0.02121		64.07	0.55436
	SOD2	G>A	0.16	Intergenic	ACAR	0.03849		30.68	0.55436
rs2915775	PNLIP	T>C	0.83	Intron	BCAR	0.01805		125.9	0.55436
	PNLIP	T>C	0.83	Intron	BCRY	0.0202		71.5	0.55436
	PNLIP	T>C	0.83	Intron	ACAR	0.02683		36.23	0.55436
rs3124016	ABCA1	A>G	0.74	Intergenic	BCRY	0.004889		75.47	0.18412
	ABCA1	A>G	0.74	Intergenic	BCAR	0.01512		114.2	0.18412
	ABCA1	A>G	0.74	Intergenic	ACAR	0.02163		33.16	0.18412
rs3738383	CAPN2	G>A	0.78	Synonymous Variant	ACAR	0.001956		-43.57	0.55
	CAPN2	G>A	0.78	Synonymous Variant	BCAR	0.002954		-137.2	0.55
	CAPN2	G>A	0.78	Synonymous Variant	BCRY	0.02395		-61.59	0.55
rs3859840	ISX	C>T	0.53	Intergenic	BCAR	0.00302		159.9	0.75407
	ISX	C>T	0.53	Intergenic	ACAR	0.006942		44.97	0.75407
	ISX	C>T	0.53	Intergenic	BCRY	0.02024		73.83	0.75407
rs4682144	GRAMD1C	A>G	0.32	Intron	BCAR	0.01795		-110.4	0.51392
	GRAMD1C	A>G	0.32	Intron	BCRY	0.01958		64.11	0.51392
	GRAMD1C	A>G	0.32	Intron	ACAR	0.03609		30.7	0.51392
rs4812537	PTPRT	T>C	0.35	Intergenic	BCAR	0.001626		144.5	0.55436
	PTPRT	T>C	0.35	Intergenic	ACAR	0.001832		43.82	0.55436
	PTPRT	T>C	0.35	Intergenic	BCRY	0.007242		72.32	0.55436
rs567384	MGLL	C>T	0.88	Intron	BCAR	0.0004942		191.3	0.55324
	MGLL	C>T	0.88	Intron	ACAR	0.004659		48.74	0.55324
	MGLL	C>T	0.88	Intron	BCRY	0.04545		66.61	0.55324
rs5749854	ISX	A>G	0.15	Intergenic	BCRY	0.008577		82.81	0.18412
	ISX	A>G	0.15	Intergenic	ACAR	0.01347		41.46	0.18412
	ISX	A>G	0.15	Intergenic	BCAR	0.02211		126.1	0.18412
rs6072525	PTPRT	C>T	0.2	Intergenic	BCRY	0.007703		74.34	0.18412
	PTPRT	C>T	0.2	Intergenic	BCAR	0.02525		109.4	0.18412
	PTPRT	C>T	0.2	Intergenic	ACAR	0.02692		33.15	0.18412
rs6130069	PTPRT	C>T	0.09	Intron	BCRY	0.008098		101.7	0.18412
	PTPRT	C>T	0.09	Intron	BCAR	0.008873		174.1	0.18412
	PTPRT	C>T	0.09	Intron	ACAR	0.04478		41.57	0.18412
rs6564863	BCO1	T>C	0.66	Intron	BCAR	0.002203		-139.4	0.938
	BCO1	T>C	0.66	Intron	ACAR	0.003223		-41.22	0.938
	BCO1	T>C	0.66	Intron	BCRY	0.02667		-59.86	0.938
rs709157	PPARG	G>A	0.31	Intron	ACAR	0.001467		44.04	0.55436
	PPARG	G>A	0.31	Intron	BCAR	0.002368		138.2	0.55436
	PPARG	G>A	0.31	Intron	BCRY	0.003		77.33	0.55436
rs7236588	MC4R	T>C	0.61	Intergenic	BCRY	0.01239		72.77	0.65
	MC4R	T>C	0.61	Intergenic	BCAR	0.023		115.3	0.65
	MC4R	T>C	0.61	Intergenic	ACAR	0.026		34.51	0.65
rs7558381	IRS1	T>C	0.64	Intergenic	BCRY	0.001924		84.04	0.60906
	IRS1	T>C	0.64	Intergenic	BCAR	0.002372		142.9	0.60906
	IRS1	T>C	0.64	Intergenic	ACAR	0.003008		42.81	0.60906
rs7604243	INSIG2	G>A	0.26	Intergenic	BCAR	0.03309		99.86	0.60906
	INSIG2	G>A	0.26	Intergenic	BCRY	0.0368		56.58	0.60906
	INSIG2	G>A	0.26	Intergenic	ACAR	0.03997		29.52	0.60906
rs786507	GRAMD1A	T>C	0.35	Intergenic	ACAR	0.01978		33.4	0.66703
	GRAMD1A	T>C	0.35	Intergenic	BCRY	0.0228		61.66	0.66703
	GRAMD1A	T>C	0.35	Intergenic	BCAR	0.04869		93.15	0.66703
rs885181	PRKCE	A>G	0.32	Intergenic	ACAR	0.02893		-31.29	0
	PRKCE	A>G	0.32	Intergenic	BCRY	0.04122		-55.38	0
	PRKCE	A>G	0.32	Intergenic	BCAR	0.04917		-92.56	0
rs916326	PTPRT	A>G	0.32	Intron	ACAR	0.03082		31.3	0.18412
	PTPRT	A>G	0.32	Intron	BCRY	0.04187		55.83	0.18412
	PTPRT	A>G	0.32	Intron	BCAR	0.04647		94.67	0.18412
rs9619407	ISX	A>G	0.28	Intergenic	ACAR	0.02972		31.28	0.24
	ISX	A>G	0.28	Intergenic	BCRY	0.031		58.55	0.24
	ISX	A>G	0.28	Intergenic	BCAR	0.043		95.68	0.24
rs9621869	ISX	C>T	0.28	Intergenic	BCRY	0.02641		59.96	0.60906
	ISX	C>T	0.28	Intergenic	ACAR	0.02777		31.51	0.60906
	ISX	C>T	0.28	Intergenic	BCAR	0.04228		95.4	0.60906
rs1151996	PPARG	C>A	0.62	Intron	BCAR		0.017	160.8	0.44417
					ACAR		0.005	-64
					BCRY		0.00167	119
rs12472172	PRKCE	C>T	0.48	Intron	BCAR		0.04149	-120.6	0.88523
rs12472172	PRKCE	C>T	0.48	Intron	ACAR		0.0264	-40.02	0.88523
rs12472172	PRKCE	C>T	0.48	Intron	BCRY		0.007712	-89.45	0.88523
rs4684104	PPARG	A>G	0.57	Intergenic	BCAR		0.03114	144.2	0.60906
rs4684104	PPARG	A>G	0.57	Intergenic	ACAR		0.04521	41.16	0.60906
rs4684104	PPARG	A>G	0.57	Intergenic	BCRY		0.01734	91.37	0.60906
rs6030116	PTPRT	G>A	0.69	Intron	BCAR		0.009895	173.4	0.18412
rs6030116	PTPRT	G>A	0.69	Intron	ACAR		0.0157	49.95	0.18412
rs6030116	PTPRT	G>A	0.69	Intron	BCRY		0.01841	92.12	0.18412
rs7618046	PPARG	T>C	0.54	Intergenic	BCAR		0.002061	180.1	0.50489
rs7618046	PPARG	T>C	0.54	Intergenic	ACAR		0.001806	55.76	0.50489
rs7618046	PPARG	T>C	0.54	Intergenic	BCRY		0.00486	95.99	0.50489
aAlternate allele frequencies were retrieved from dbSNP (https://www.ncbi.nlm.nih.gov/snp/) using the Allele Frequency Aggregator (ALFA) dataset (pooled allele frequency data from dbSNP and the dbGaP) in the European population (17.10.2023). Coding status: intron, missense, synonymous variant, upstream or untranslated region (UTR). The 3′ UTR is a regulatory DNA region situated at the 3′ end of a…
bSNPs are ranked by increasing p-values.
cFor SNPs under the dominant model, participants homozygous for the lesser frequent allele were grouped with heterozygous participants and were compared with participants homozygous for the more frequent allele.
dUnstandardized regression coefficients represent the mean change in adipose tissue proVA concentration (nmol/g protein) for each additional copy of the minor allele under the additive model and in the presence of the minor allele under the dominant model.
eVariant Effect Prediction Score was estimated using RegulomeDB for intron, upstream, UTR or intergenic SNPs and Polyphen-2 for exonic variants (accessed on 17.10.2023).
